# Supplementary material for: Missing self triggers NK cell-mediated chronic vascular rejection of solid organ transplants
Source: Nat Commun. 2019 Nov 25;10:5350. doi: 10.1038/s41467-019-13113-5 (PMC6877588; doi:10.1038/s41467-019-13113-5)
Supplement: Supplementary file 4 — Source Data [file 41467_2019_13113_MOESM4_ESM.xlsx]

## Sheet: Figure 3
Figure 3a
Cold ischemia time
MVI+DSA-	MVI-DSA-
575	444
640	540
668	566
748	611
762	638
811	688
900	699
1005	700
1017	700
1085	720
1095	731
1260	757
1315	764
1320	765
449	799
634	828
710	842
715	857
824	863
839	889
847	907
881	910
920	933
1020	965
1143	1011
1260	1015
1290	1017
1305	1240
1568	1507
1650	2088
1705	690
570	708
827	712
940	725
985	743
1028	810
1543	815
738	824
1910	837
NA	857
NA	922
NA	936
NA	952
	1055
	1320
	750
	976
	1533
	780
	NA
	NA
	NA
	NA
	NA
	NA

## Sheet: Figure 4
Figure 4c
MS+M	MS+Uneduc MS	2MS
-0.155015	-0.0282685	0.322406
-0.403767	-0.284768	0.571465
-0.458117	-0.420202	0.295205
-0.498742	-0.37234	0.446541
-0.155927	-0.361582	0.200197
0.104306	-0.269353	1.35407
-0.242026	-0.14218	0.227017
-0.47016	-0.289311	1.26346
-0.171904		0.36414
-0.248718		-0.0333333
-0.421378
-0.0743824
-0.240404
0.194149
-0.341549
-0.45415
-0.457052
-0.308057
-0.088733
Figure 4d
MS+M	MS+Uneduc MS	2MS
-0.338589	0.0238629	0.262909
-0.130026	-0.205882	0.0560316
-0.355724	-0.341014	0.564005
-0.285181	-0.381264	0.380366
-0.260274	-0.100463	1.0482
-0.0211574	0.0567747	0.220286
-0.127926	-0.167006	0.334448
-0.0684335		0.196598
-0.0206897		0.0344828
-0.250051
0.0632306
0.0576037
-0.0529745
-0.278867
0.0983256
-0.234749
0.0808845

## Sheet: Figure 7
Figure 7b	p-S6RP
Time	Single Nk cells		NK/K562 doublets
0	1	1.00031	1	1
0.5	2.42579	4.83497	13.1403	19.1152
1	2.95071	4.80264	15.2633	18.2459
2	2.94016	2.85249	10.77	13.1613
3	2.67979	2.36101	4.42957	6.57225
Figure 7c	p-Akt
Time	Single NK cells		NK/K562 doublets
0	1	1.00005	1	1
0.5	1.62577	1.16109	1.80582	1.91916
1	1.99865	1.32345	2.2013	2.29078
2	1.79311	1.85362	2.76692	2.0013
3	1.52282	2.18392	2.31684	3.3546

## Sheet: Figure 8
Figure 8b
E:T	No mTOR inhibitor
100:1	61783	48203	46346	53901	45644	37668	46492	46688
30:1	34413	28913	38751	26552	18701	26570	43194
10:1	30315	12648	16120	21374	16395	25159	23706
E:T	mTOR inhibitor
100:1	30392	20228	36002	32294	25979	25107	37724	35294
30:1	21976	24319	24689	18565	19396	15457	19379	15901
10:1	10996	11121

## Sheet: Supplementary figure 3
Supplementary figure 3c
# of KIR by NK cells	HV#1	HV#2	HV#3	HV#4	HV#5	HV#6
0	46.3	31.4	49.2	36.8	31.1	33.5
1	6.48	9.65	13.1	2.32	6.42	5.98
1	7.11	14.4	4.74	1.03	16.5	9.91
1	10.4	7.66	4.16	6.22	8.99	3.19
1	3.99	3.11	4.48	30.3	6.05	6.76
1	4.43	1.47	5.18	0.87	2.09	2.26
2	3.36	3.93	2.06	1.36	4.59	1.04
2	1.93	1.92	0.75	0.77	1.74	2.24
2	1.1	7.24	2.66	5.3	3.92	2.49
2	1	8.84	1.01	2.89	5.68	6.56
2	0.62	0.44	0.73	4.1	0.83	2.44
2	1.7	1.43	2.63	0.18	0.92	1.28
2	1.86	1.32	1.04	0.09	1.97	1.97
2	4.67	0.32	0.84	0.63	0.24	0.75
2	0.81	1.18	1.17	3.01	1.47	2.15
3	0.29	0.66	0.56	1.2	1.07	1.03
3	0.18	0.97	0.21	0.53	0.72	2.73
3	1.06	0.49	0.52	0.23	0.18	0.33
3	0.74	0.51	0.19	0.14	0.19	0.91
3	0.43	0.91	1.05	0.98	0.64	1.16
3	0.42	0.73	0.31	0.47	1.3	3.37
3	0.22	0.071	0.29	0.72	0.19	1.14
4	0.12	0.11	0.27	0.3	0.13	0.82
4	0.12	0.29	0.11	0.18	0.19	2.38

## Sheet: Supplementary figure 7
Supplementary figure 7a
Time (days)	Mouse 1	Mouse 2	Mouse 3	Mouse 4	Mouse 5	Mouse 6
0	2.32	1.93	2.4	1.71	1.51	2.84
7	0.012	0.00374	0.00648	0.00662	0.00974	0.000855
14	0.0086	0.00941	0.00237	0.00374	0	0.021
21	0.00858	0.00887	0.00596	0.012	0.00796	0.00482
28	0.015	0.00912	0.00587	0.00601	0.00433	0.00614
35	0.00519	0.00745	0.00606	0.00401	0.00493	0.00955
42	0.021	0.026	0.00439	0.017	0.00458	0.00963
49	0.02	0.034	0.022	0.00588	0	0.034
59	0.00894	0.00868	0.028	0.017	0.025	0.022

## Sheet: Supplementary table 1
recipient age					donor age					number of HLA A B DR mismatches					Time since dialysis					Time post transplantation biopsy					proteinuria					creatininemia					eGFR					Microvascular inflammation					transplant glomerulopathy
mvi+dsa-	mvi-dsa-	mvi+dsa+C3d-	mvi+dsa+C3d+		mvi+dsa-	mvi-dsa-	mvi+dsa+C3d-	mvi+dsa+C3d+		mvi+dsa-	mvi-dsa-	mvi+dsa+C3d-	mvi+dsa+C3d+		mvi+dsa-	mvi-dsa-	mvi+dsa+C3d-	mvi+dsa+C3d+		mvi+dsa-	mvi-dsa-	mvi+dsa+C3d-	mvi+dsa+C3d+		mvi+dsa-	mvi-dsa-	mvi+dsa+C3d-	mvi+dsa+C3d+		mvi+dsa-	mvi-dsa-	mvi+dsa+C3d-	mvi+dsa+C3d+		mvi+dsa-	mvi-dsa-	mvi+dsa+C3d-	mvi+dsa+C3d+		mvi+dsa-	mvi-dsa-	mvi+dsa+C3d-	mvi+dsa+C3d+		mvi+dsa-	mvi-dsa-	mvi+dsa+C3d-	mvi+dsa+C3d+
18	65.2704	35.2991	23.6715		42	64	21	19		3	3	4	3		0	0	17.4667			0.3	4.23333	75.3333	0.3		0.28	0.23	2.11	6.2		340	143	135	871		38	45.7736	54	7		2	1	4	5		0	0	0	1
56.31	28.0548	61.7495	42.9651		59	47	NA	65		2	3	4	6		12.9667	0	0			5.8	11.7667	27.6667	43.5		0.33	0.2	4.4	0.32		185	136	231	419		26.0002	57.572	26	14.2		2	1	5	6		0	0	1	1
43.73	36.846	51.5236	40.9528		43	43	64	64		4	0	4	2		58.5	17.9	51.3			2.4	3.1	6.23333	1.73333		1.06	0	0.23	4.58		191	95	670	168		35.5531	82.4119	8	41.7		3	1	2	3		1	0	0	0
43.26	54.8693	16.5941	61.7084		29	57	33	70		6	5	5	5		0	0	0			13.2	12.9667	48.7667	76.5		0	NA	0.19	0.46		72	151	160	384		81.5033	33.0401	51	14.5		2	0	2	2		0	0	0	0
59.78	30.3765	5.70294	35.5565		56	29	40	38		6	3	4	4		95	0	1.96667			5.26667	12	149.933	67.6333		0.31	0	2.9	13.5		301	97	150	1970		19.7402	83.6702	42	2.44		5	0	3	3		0	0	0	2
41.62	39.5647	34.4942	19.8713		45	20	31	15		6	1	5	4		39.4667	0	21.5333			6.7	4.2	3.76667	69.4667		0.39	0.31	0.25	12.6		320	88	158	610		14.6893	88.7307	46	10.4		5	0	2	2		2	0	0	0
36.19	57.0513	41.3799	32.909		19	42	32	21		5	3	4	4		13.2333	31.9667	8.7			12.8667	4.53333	116.933	62		0	0	0.47	1.07		120	124	563	295		63.1676	55.4536	10	22.1		3	0	4	4		0	0	0	3
24.75	55.2745	64.1314	29.3142		32	56	55	28		5	5	5	4		0	23.5667	58.7667			4.26667	16.4667	0.766667	164.2		NA	0	0.21	0.4		89	133	180	303		71.4763	51.4758	35	15.5		2	0	4	4		0	0	1	1
24.99	45.6838	52.9555	53.7988		40	43	20	66		4	4	5	3		55.7	70.8333	74.6			0.3	2.76667	3.1	0.8		1.11	0.69	0	0.42		371	220	66	1040		18.512	29.9346	86	4.8		4	1	2	3		0	0	0	0
41.96	41.8809	55.6824	64.4928		49	39	68	57		6	4	4	1		37.3667	161.133	68.8			0.366667	1.56667	18.8	80.4667		8.7	0	0.16	0.49		455	216	155	194		13.1666	31.1194	32	23.4		4	0	4	4		0	0	1	3
44.6	54.0479	54.6886	39.5619		23	61	52	48		4	5	5	1		0	0.5	36.0333			56.9	11.8333	1.2	12.2		2.06	0	0.23	0.89		147	83	202	144		35.5435	66.1141	24	49.9		5	0	3	3		3	0	0	1
30.71	45.2539	34.4011	56.3285		48	32	26	41		4	5	1	1		0.7	6.7	84.8			11.5333	12.0667	61.7	0.4		0	0	0.26	0.18		170	127	162	214		43.6913	56.5422	33	21.9		2	0	4	4		0	0	3	1
50	61.6016	41.2375	19.6222		39	63	42	31		4	4	4	5		17.6	38.7667	0			12.7667	6.46667	19.3333	146.133		0.43	0.17	0.13	0		116	94	169	135		45.6438	75.1595	41	56.6		2	0	2	2		0	0	0	1
15.21	33.525	36.5914	32.1889		NA	24	34	18		3	4	4	4		35.7667	0	112.1			172.2	12.5667	89.8333	68.9		0.51	0	0.34	0.33		162	134	138	615		53.274	56.4848	52	7		5	0	4	4		3	0	3	0
55.77	56.1999	49.7933	45.6537		60	61	53	57		2	5	1	5		49.5333	0	51.7667			4.36667	3.1	41.2333	3.23333		0	0.11	0.16	0.12		144	154	173	126		34.7852	43.3177	28	42.2		3	0	4	4		0	0	3	1
55.46	66.8282	45.8782	46.6475		54	63	32	50		5	4	4	5		0	104.7	25.2667			2.6	5.06667	88.1333	0.566667		0.12	0.19	0.83	0.82		126	170	121	437		54.753	27.6859	43	10		5	0	4	4		0	0	3	0
52.17	33.2731	45.1143	20.9555		53	39	26	55		5	6	5	3		65.6333	7.73333	55.4667			14.6667	18.9333	9.5	39.5		0	0.21	0.2	0.25		150	130	174	204		33.6371	58.5848	39	27.5		5	0	4	4		0	0	1	0
32.01	30.9979	55.8549	32.5175		33	33	63	16		6	5	0	4		7.9	29.9667	30.8333			80.7869	3.23333	37.4667	116.267		0.21	0.26	0.6	1.01		144	114	155	198		52.4719	69.1595	32	34.3		2	0	4	4		1	1	1	3
61.37	30.2834	26.4531	37.6016		61	42	22	28		4	5	4	3		47.7	0	3.86667			9.36667	7.8	51.9667	21		NA	0.22	2.33	0.44		173	161	479	180		37.2047	46.6551	10	38.8		2	0	4	4		0	0	3	3
18.47	33.9795	65.4182	42.1574		21	18	69	51		4	6	4	4		2.56667	7.3	40.0333			3.36667	14.2667	3.36667	137.5		0	NA	0.24	0.96		92	109	239	178		98.3888	53.0441	25	37		3	0	3	3		0	0	0	0
51.44	36.1643	47.5127	33.9138		48	43	28	NA		5	3	6	5		0	26.5	242.7			11.8667	12.3333	12.3333	239.267		0.11	0.1	0.15	1		59	155	110	245		99.0179	34.8892	66	19		2	1	4	5		0	0	1	3
29.89	65.7249	61.4209	40.2683		29	65	58	57		4	5	4	5		6.9	38.9333	74.5			1.16667	12.1667	1.1	0.933333		0	0.07	0.25	0.34		195	138	165	274		37.5	35.3382	29	23.8		2	0	3	3		0	0	0	0
38.37	44.2957	41.9986	50.6475		48	43	28	25		3	1	4	5		93.6333	12.6	213.867			12.3	12.5667	3.26667	46.2667		NA	0	0	0.24		138	180	103	278		53.1244	37.9721	73	22		3	0	2	2		2	0	0	0
59.55	43.0637	6.3217	38.8255		25	27	22	35		3	2	4	1		34.2333	14.8	0			10	17.5333	125.633	30.7333		0	0	0.66	1.09		93	79	250	1500		56.8503	73.2956	32	3.3		4	0	3	3		0	0	0	0
59.21	54.8665	62.1821	29.6318		72	43	31	36		5	2	4	2		91.6667	0	62.0333			10.1967	1.23333	1.66667	42.9		0.36	0.14	0.11	0.26		165	127	215	58		39.5813	54.374	21	110.3		2	0	2	2		0	0	0	0
34.01	20.4408	50.486	34.6667		37	37	45	54		3	4	5	2		0	25.4333	161.933			12.9333	6.33333	60.3667	15.1		0.11	NA	0.22	0.41		162	188	83	194		45.2444	42.2524	66	26.9		3	0	6	6		0	0	3	3
57.67	26.6092	45.8234	31.937		56	50	45	51		4	0	3	1		8.83333	68.83	61.9333			1.13333	8.93333	56.6667	0.633333		NA	0.56	1.42	0		NA	290	156	421		NA	24.2869	44	15.2		2	1	4	5		0	0	3	NC
50.87	43.5756	43.0335	44.1205		60	44	66	16		1	4	4	1		25.4	86.6333	189.267			3.16667	2.06667	12.5333	27.7667		0	0.11	0.07	0		139	173	138	167		36.9164	39.8831	38	41		3	1	4	5		0	0	1	3
56.9	51.4716	27.5236	28.1615		51	65	25	55		4	4	6	4		42.8667		81.6333			35.4333	4.06667	11.8	142.433		1.15	0.11	0	4		212	168	149	463		29.8805	39.8846	52	13		3	0	3	3		3	0	2	3
34.46	41.1937	48.575	37.6646		39	50	35	28		2	3	4	6		81.5667	22.1667	0			87.2787	12.8	27.7667	10		2.49	0	0.5	0.12		234	119	373	124		29.5198	62.1253	16.0756	60		6	1	4	5		3	0	0	0
44.91	22.757		39.1157		52	24		17		3	3		5		6.36667	23.6333				8.13115	13.2667		7.23333		1.27	0		0.57		312	101		446		20.0716	84.6797		13.6		2	0		0		3	0		0
61.83	58.8255		33.7659		66	55		14		5	5		4		16.6333	94.3333				3.46667	3.23333		183.533		0	NA		2.28		299	70		133		19.7568	79.1042		52.7		2	0		0		0	0		3
41.02	38.7187		9.26215		20	38		3		1	3		4		0	42.1				49.1667	3.33333		137.733		0.41	0.11		0.68		120	75		144		61.5807	79.5235		42.5		2	0		0		3	0		0
26.19	31.373		21.1828		NA	40		18		5	5		3		10.8333	45.3				177.7	3.16667		12.2		1.03	0.14		3.74		136	115		143		58.3826	68.299		56.9		3	0		0		3	0		0
25.45	48.9336		23.1403		50	59		36		3	4		4		0	39.7667				37	12.0333		44.3		0.35	0		0.11		233	221		306		23.4087	29.3658		22.8		2	0		0		0	0		1
31.31	37.306		51.9288		28	23		47		5	5		4		25	35.8333				32.3667	12.1333		19		0.1	0		0.57		95	69		158		85.1796	88.2189		42.4		5	0		0		3	0		1
54.15	50.9377		54.2615		57	51		50		4	5		5		9.8	6.2				12.2667	3.1		13.6333		NA	0.13		0.11		129	115		100		53.5458	45.9293		53		2	0		0		0	0		0
45.27	30.8474		27.6906		43	21		49		4	4		3		0	64.1				56	2.56667		35.4		0.17	0		0.21		160	125		226		32.1351	62.2465		23.3		2	0		0		3	0		0
25.09	39.9644		38.8556		25	40		38		6	4		3		66.7333	10.3				4.56667	11.6667		75		1.58	0		0.17		156	146		274		50.2698	49.3694		23.3		2	1		1		3	0		3
48.37	60.5558		20.011		47	76		19		4	3		5		8.5	34.6				3.23333	10.6333		4.56667		NA	0.85		33		228	70		168		28.3946	78.64		35.7		3	0		0		1	0		3
59	31.0856				65	39				4	6				0	0				24.1667	34.4333				0.1	0.1				233	372				26.5982	17.6549				2	0				0	0
24.66	50.4038				16	21				3	6				18.6	0				48.8333	2.93333				0.29	0				224	84				33.2277	66.1372				6	0				3	0
54.12	44.7912				35	46				3	4				0	63.4333				15.7	5.33333				0	0.12				213	207				30.022	32.2432				2	1				2	0
	44.668					27					4					7.4					6					0.5					86					88.8996					1					0
	72.3012					70					4					31.5333					4.16667					NA					145					44.12					0					0
	41.8398					45					4					21.7667					12.1					0.3					78					100.832					0					0
	63.8001					62					5					90.4333					2.33333					0					148					44.1977					0					0
	67.3374					72					5					11.3					6					0					150					43.0442					0					0
	31.3785					26					4					87.3					6.2					NA					103					77.5586					0					0
	76.7365					81					6					11.3667					5.1					0.18					230					25.5959					0					0
	57.755					47					2					0					12.7					0					96					74.3219					0					0
	39.1212					31					5					0					6.06667					0					88					88.934					0					0
	68.0931					81					4					67.3333					9.13333					0					94					73.6463					0					0
	23.2224					49					5					0.366667					9.56667					0.3					158					50.3189					0					0
	35.4634					34					4					0					13.4					0					116					65.9585					0					0
[truncated: 20 more columns]
